# Supplementary material for: A Circular RNA Derived from the Pumilio 1 Gene Could Regulate PTEN in Human Cumulus Cells
Source: Genes (Basel). 2024 Jan 19;15(1):124. doi: 10.3390/genes15010124 (PMC10815046; doi:10.3390/genes15010124)
Supplement: Supplementary file 1 [file genes-15-00124-s001.zip]

Archive with 1 entries (1 files):
- genes-2775237-supplementary.pdf
